# Supplementary material for: Optoribogenetic control of regulatory RNA molecules
Source: Nat Commun. 2020 Sep 24;11:4825. doi: 10.1038/s41467-020-18673-5 (PMC7518282; doi:10.1038/s41467-020-18673-5)
Supplement: Supplementary file 4 — Source Data [file 41467_2020_18673_MOESM4_ESM.xlsx]

## Sheet: 1b
	Light
SHA	36.7465	41.2821	28.2479	31.5864	13.2932	13.0144
SHB	113.838	122.194	122.823	112.629	60.6064	60.2389
SHC	12.0328	10.4222	10.8136	10.3138	1.51372	1.71275
SHD	97.4398	102.596	103.409	90.6586	66.0417	83.0359
	Dark
SHA	8.84732	8.84486	7.15429	6.46421	2.59618	3.52271
SHB	120.809	117.718	116.442	105.544	71.7512	58.1507
SHC	11.3346	10.2565	12.6014	11.8933	1.87113	1.91608
SHD	100.337	99.6632	102.077	97.9233	108.329	91.6713

## Sheet: 1c
	Fold changes
SHA	4.15341	4.15456	4.66605	4.66735	3.94839	4.36989	4.41503	4.88636	5.1203	3.77358	5.01289	3.69442
SHB	0.942303	0.967041	1.01146	1.03802	1.0548	1.16372	0.967248	1.06712	0.844674	1.04223	0.839553	1.03591
SHC	1.0616	1.17318	0.9195	1.01615	0.858128	0.909221	0.818462	0.867194	0.808989	0.79001	0.915357	0.893883
SHD	0.971127	0.977691	1.02252	1.02943	1.01306	1.05602	0.888142	0.925813	0.609642	0.720419	0.766518	0.9058

## Sheet: 1d
	Light
SHA	37.788	39.9386	36.0794	29.6278	24.2409	24.793
SHB	77.4193	80.4916	67.9901	63.0273	84.0652	92.0954
SHC	22.8571	23.871	20.8933	18.263	7.45295	6.34881
SHD	104.147	105.376	87.8412	91.3151	107.654	104.141
	Dark
SHA	7.61905	6.26728	13.3499	9.37965	5.74655	5.44542
SHB	68.8172	69.7389	78.4119	64.0199	94.1029	90.3388
SHC	21.659	19.3856	23.2754	23.871	6.44918	7.02635
SHD	98.0031	101.997	113.648	86.3524	102.635	97.3651

## Sheet: 1e
	Fold changes
SHA	4.95968	6.02941	5.24193	6.37255	2.7026	3.15873	2.21933	3.15873	4.21834	4.45161	4.31441	4.553
SHB	1.125	1.11013	1.16964	1.15419	0.867089	0.984496	0.803797	0.984496	0.893333	0.930556	0.978667	1.01944
SHC	1.05532	1.17908	1.10213	1.23138	0.897655	0.765073	0.784648	0.765073	1.15564	1.06071	0.984436	0.903571
SHD	1.0627	1.02108	1.07523	1.03313	0.772926	1.05747	0.803493	1.05747	1.0489	1.10567	1.01467	1.06959

## Sheet: 1f
	Light
SHA	42.24	40	58.982	58.982	42.4929	42.1152	53.0444	48.9164
SHB	86.08	88.96	120.958	118.862	105.005	106.516	124.665	128.999
SHC	3.616	2.9472	3.35329	3.6527	3.38055	3.47498	2.80702	3.03406
SHD	93.44	92.16	127.545	122.754	101.039	108.971	121.775	125.284
	Dark
SHA	8.896	5.792	7.12575	6.19761	4.70255	3.90935	4.60268	4.52012
SHB	91.52	90.88	92.8144	93.4132	104.06	106.893	102.993	112.487
SHC	4.832	5.376	4.67066	9.04192	3.00283	3.47498	3.24045	3.88029
SHD	96.96	103.04	103.892	96.1078	95.7507	104.249	96.5944	103.406

## Sheet: 1g
	Fold changes
SHA	4.7482	7.29282	4.4964	6.90608	8.27731	9.51691	8.27731	9.51691	9.03614	10.8696	8.95582	10.7729	11.5247	11.7352	10.6278	10.8219
SHB	0.940559	0.947183	0.972028	0.978873	1.30323	1.27244	1.28065	1.27244	1.00907	0.982332	1.02359	0.996466	1.21042	1.10826	1.2525	1.14679
SHC	0.748344	0.672619	0.609934	0.548214	0.717949	0.403973	0.782051	0.403973	1.12579	0.972826	1.15723	1	0.866242	0.723404	0.936306	0.781915
SHD	0.963696	0.906832	0.950495	0.89441	1.22767	1.27726	1.18156	1.27726	1.05523	0.969203	1.13807	1.04529	1.26068	1.17765	1.29701	1.21158

## Sheet: 1i
	19 h
SHA light	821.828	798.056	230.645	257.904	702.006	687.28	1375.3	1377.85
SHA dark	162.301	116.54	58.415	52.7805	137.102	186.032	278.978	327.235
SHC light	87.3681	95.0236	88.2936	84.2124	79.9387	90.4493	383.947	404.636
SHC dark	108.76	91.2395	102.891	97.109	98.8131	101.187	98.9448	101.055
	+ 8 h
SHA light	95.1224	115.763	395.813	425.307	495.228	364.052	626.052	704.821
SHA dark	45.1104	40.7137	116.354	147.61	200.941	146.151	223.941	248.81
SHC light	98.0669	99.2045	93.2034	92.46	123.934	92.3867	216.214	217.123
SHC dark	102.928	97.0718	99.6173	100.383	102.863	97.1368	93.7889	106.211
	+ 24 h
SHA light	60.8087	45.5735	297.727	333	10.709	7.72941	21.9386	24.024
SHA dark	50.0927	40.525	125.045	156.728	5.98923	4.21177	11.6112	12.6564
SHC light	100.566	94.1335	97.7412	97.0648	4.22077	4.10416	13.8701	14.6361
SHC dark	104.061	95.9385	101.094	98.9057	2.74825	197.252	95.2765	104.724

## Sheet: 1j
	Fold changes SHA
19 h	5.06361	6.84792	7.0519	4.91714	3.94839	4.88636	4.36989	4.41503	5.1203	3.69442	3.77358	5.01289	4.92977	4.21057	4.20279	4.93889
+ 8 h	2.10866	2.84335	2.33637	2.56622	3.40181	2.88129	2.68148	3.6553	2.46455	2.49093	3.38846	1.81174	2.7956	2.83277	2.51619	3.14734
+ 24 h	1.21392	1.12458	1.50052	0.909783	2.38096	2.1247	1.89964	2.66304	1.78804	1.83519	2.54263	1.29055	1.88945	1.89817	1.7334	2.06905
	Fold changes SHC
19 h	0.803307	1.04147	0.957568	0.873696	0.858128	0.867194	0.909221	0.818462	0.64501	0.865262	0.729818	0.97903	0.968105	0.998963	0.947887	1.02027
+ 8 h	0.95277	1.02197	1.01025	0.963822	0.935615	0.921075	0.92848	0.928153	1.20484	0.951099	1.27587	0.89815	0.742532	0.658446	0.655688	0.745656
+ 24 h	0.966408	0.981186	1.04823	0.904595	0.966832	0.981387	0.988226	0.960141	1.5358	0.0208067	0.0213979	1.49337	0.513932	0.493393	0.467571	0.542315

## Sheet: 1l
	19 h																								SHC dark
SHA light	147.221	115.855	430.974	357.836	53.7337	50.1867	76.2196	66.0911
SHA dark	149.135	108.124	275.841	262.65	55.7276	48.5905	75.2617	66.3203
SHC light	94.2949	68.5747	141.701	95.5269	110.91	105.578	107.831	97.1985
SHC dark	120.321	79.6787	111.475	88.5253	104.892	95.1082	106.802	93.1984
	+ 10 h
SHA light	286.868	243.809	495.693	406.148	94.5483	92.7642	141.18	141.721
SHA dark	92.5546	182.289	253.811	180.635	47.0463	46.0082	81.1846	73.0412
SHC light	104.25	75.9583	99.718	87.9726	89.8117	91.5306	89.3569	84.5244
SHC dark	113.513	86.4872	128.147	71.8527	103.933	96.0671	104.356	95.6437
	+ 24 h
SHA light	292.213	235.085	440.071	324.784	93.8991	93.7051	147.997	142.463
SHA dark	197.819	149.432	234.858	181.35	47.0591	46.1292	85.5677	71.7727
SHC light	115.821	69.5391	132.322	88.536	79.6377	76.9086	88.2759	77.0089
SHC dark	119.056	80.944	115.294	84.7059	103.77	96.2303	104.775	95.2253

## Sheet: 1m
	Fold changes SHA
19 h	0.987165	1.3616	0.776847	1.0715	1.5624	1.64087	1.29726	1.36241	0.96422	1.10585	0.900571	1.03285	1.01273	1.14927	0.878151	0.996544
+ 10 h	3.09945	1.5737	2.63422	1.33748	1.953	2.74417	1.6002	2.24845	2.00969	2.05503	1.97177	2.01626	1.739	1.93288	1.74567	1.94029
+ 24 h	1.47717	1.95549	1.18838	1.57319	1.87378	2.42664	1.38289	1.79092	1.99534	2.03557	1.99122	2.03136	1.72959	2.06202	1.66491	1.98491
	Fold changes SHC
19 h	0.783692	1.18344	0.56993	0.86064	1.27114	1.60068	0.856938	1.07909	1.05738	1.16615	1.00654	1.11008	1.00964	1.15701	0.910085	1.04292
+ 10 h	0.9184	1.20538	0.66916	0.878261	0.778151	1.38781	0.686496	1.22435	0.864132	0.934885	0.880671	0.952778	0.856267	0.934268	0.80996	0.883742
+ 24 h	0.972826	1.43088	0.584088	0.859102	1.14769	1.56213	0.767915	1.04522	0.767447	0.827575	0.741147	0.799214	0.84253	0.927022	0.734994	0.808702

[truncated: 27 more sheets: 2c, 2d, 2f, 2g, 2i, 2j, 3b, 3d, 3f, 3g, s3a, s3b, s4a, s4b, s4c, s5, s8, s10, s11b, s12b …]
